# Supplementary material for: Defective pollen meiosis in Arabidopsis due to combined arabinan and galactan insufficiency
Source: Plant Cell Physiol. 2025 Jul 25;66(9):1346–59. doi: 10.1093/pcp/pcaf085 (PMC12461841; doi:10.1093/pcp/pcaf085)
Supplement: pcp-2025-e-00035-File010_pcaf085 [file pcp-2025-e-00035-file010_pcaf085.xlsx]

## Sheet: GALS
Supplementary Table S3. List of sequences used for phylogenetic tree analysis of GALSs and ARADs.
>Sm77156
MPITQSCENSSSNLSVSTNFGPAAAIDPIPAPEEQGTGIHSTVRHLHPFGIASYTFVLTG
GYRTQRRSFAVVGLAAKSLHVFGKPNFACEWVPDSTTSDSPSIFGSARKILPDWGYGRVY
TVVVVHCYFKSSVGEDGSGGRLILHAGEKGSPSPPSKITALVEAPGSYSPSQFLPKYDYL
YCGSSLFGDVNPQRLREWIAYHAWLFGPRSHFVLHDAGGARSKGVRLVLEPWVRSGRVTV
QDFREQARFDGYYHNQFLVVNDCLFRYKHAANWTFFFDVDEYVHVPGPSTLDSVLNELGQ
KYSQIIFKQTPMGHNVCIDSNRTNLSRQWGFEKLVFINVQKSVRLDRKYVLRAPLADSAG
VHLSENVRGKSLYSRGQISYFHFHNTITEHQENCREFVKVPKNRTSKVWLNKVPYLYDDK
LSTLADEVKQFELQTIGPVTL*
>At2g33570
MRKEVLPPVLSTTTVCFEKKPIIATLLALSLVMIVWNLPPYYHNLISTARPCSAVTTTTT
TTLLSSSNFTSAENFTTSLSTTTAAASQKYDSTPSDPNKRVFQPFGNAAALFVLMGAYRG
GPTTFSVIGLASKPIHVYGKPWYKCEWISNNGTSIRAKAQKILPDWGYGRVYTVVVVNCT
FNSNPNSDNTGGKLILNAYYNESPKLFERFTTLEESAGIYDESKYSPPYQYDYLYCGSSL
YGNVSASRMREWMAYHAWFFGDKSHFVFHDAGGVSPEVRKVLEPWIRAGRVTVQNIRDQS
QYDGYYYNQFLIVNDCLHRYRYAANWTFFFDVDEYIYLPHGNTLESVLDEFSVNTQFTIE
QNPMSSVLCINDSSQDYPRQWGFEKLLFKDSRTKIRRDRKYAIQAKNAFATGVHMSENIV
GKTLHKTETKIRYYHYHNTITVHEELCREMLPNSAKKKVTLYNKLPYVYDDNMKKLVKTI
KEFEQKKLGTDVKNFS*
>At4g20170
MAMVKEKEQNTKDKKLLVGVIWNFSAELKLTFMALLVLCTLATLLPFIPSSFSLSTSDFR
FCISRFSSAVPLNTTTTVEESSSSPSPEKNLDRVLDNGVIKRTFTGYGSAAYNFVSMSAY
RGGVNSFAVIGLSSKPLHVYGHPSYRCEWVSLDPTQDPISTTGFKILTDWGYGRIYTTVV
VNCTFSSISAVNPQNSGGTLILHATTGDPTLNLTDSISVLTEPPKSVDFDLYNSTKKTKK
YDYLYCGSSLYGNLSPQRVREWIAYHVRFFGERSHFVLHDAGGIHEEVFEVLKPWIELGR
VTLHDIRDQERFDGYYHNQFMIVNDCLHRYRFMTKWMFFFDVDEFLHVPVKETISSVMES
LEEYSQFTIEQMPMSSRICYSGDGPARTYRKWGIEKLAYRDVKKVPRRDRKYAVQPENVF
ATGVHMSQNLQGKTYHKAESKIRYFHYHGSISQRREPCRQLFNDSRVVFENTPYVLDTTI
CDVGLAVRTFELRTIGDRLLRTRQ*
>At5g44670
MAKERDQNTKDKNLLICFLWNFSAELKLALMALLVLCTLATLLPFLPSSFSISASELRFC
ISRIAVNSTSVNFTTVVEKPVLDNAVKLTEKPVLDNGVTKQPLTEEKVLNNGVIKRTFTG
YGWAAYNFVLMNAYRGGVNTFAVIGLSSKPLHVYSHPTYRCEWIPLNQSDNRILTDGTKI
LTDWGYGRVYTTVVVNCTFPSNTVINPKNTGGTLLLHATTGDTDRNITDSIPVLTETPNT
VDFALYESNLRRREKYDYLYCGSSLYGNLSPQRIREWIAYHVRFFGERSHFVLHDAGGIT
EEVFEVLKPWIELGRVTVHDIREQERFDGYYHNQFMVVNDCLHRYRFMAKWMFFFDVDEF
IYVPAKSSISSVMVSLEEYSQFTIEQMPMSSQLCYDGDGPARTYRKWGFEKLAYRDVKKV
PRRDRKYAVQPRNVFATGVHMSQHLQGKTYHRAEGKIRYFHYHGSISQRREPCRHLYNGT
RIVHENNPYVLDTTMRDIGLAVKTFEIRTIGDRLLRTRQ*
>BrC01709
MRKEILPPVSTTTVCLENKPLVATLLALSLVMIIWNLPPYYHNLISTAPPCSASPTTTAT
ATTILSSSSSFSPPENFATSLSATPATSPPSDPNKRVFQPFGNAAALFVLMGAYRGGPSS
FSVVGLASKPIHTFGKPWFKCEYLSNNGTTTRATKAVKILPDWGYGRVYTVVVVNCTFPS
NPNSDNSGGKLILNAYYNEPPTLFERLTALEEGAGSYNESRFSPPYPYEYLYCGSSLYGN
VSSSRMREWMAYHAWFFGERSHFVFHDAGGVSPEVREVLEPWIRAGRVTVQDIRDQARYD
GYYYNQFLIVNDCLHRYRHAAEWTFFFDVDEYIYLPDGNTLESVLAEFSDYTQFTIEQNP
MSSVLCLNDSTQDYPRQWGFEKLLFRESRTNIRRDRKYAIQAKNAFATGVHMSENVVGKT
LHKTETKIRYYHYHNTITVHEELCREMLPVSAKKKVTLYKKLPYVYDDNMKKLVNTIKEF
EQKKLGTKDVKHFS*
>BrE01039
MRKEILPPVTTTTVKFLEKKPLVATLLALSLVMIIWNLPPYYHNLISTAARPCSAASPIS
LTTTTTILSSTENFTASLAASTPSDPNKRVFKPFGNAAALFVLMGAYRGGPTTFAVVGLA
SKPIHVFGKPWFKCEWLSTNGTSLRAKAVKILPDWGYGRVYTVVVVNCTFPSNPNSDNSG
GKLMLNAYYNESPKLFERFTTLEESAGSYDESRFSPPYPYEYLYCGSSLYGNVSSSRMRE
WMAYHAWFFGDRSHFVFHDAGGVSPEVREVLDPWIRAGRVTLQDIRDQSDYDGYYYNQFL
IVNDCLHKYRHAANWTFFFDVDEYIYLPDGNTLESVLNEFSRYTQFTIEQNPMSNVLCLN
DSSQDYPRQWGFEKMLFRESRTNIRRDRKYAIQAKNAFATGVHMSENVVGKTLHKTERKI
RYYHYHNTITVHEELCREMLPVSAKDNVTFYKKLPYVYDDKMKKLVNTVKELEEKKLGRE
AVKNFS*
>BrF03725
MAKEKDQNTKDNKNLLICFLWNFSAELKLILMALLVLCTLATLLPFIPSSFSISASELRF
CISRIAAPDAVNSTSLAVVTDPGLENGDIKRPLKDKAVVNNGDTRRLFSGNTVVDNGDVK
PNSVLNNGVTKRSFTGYGWAAYNFVLMSAYRGGVNSFAVIGLSSKPLHVYAHPSYRCEWV
PLNQSENRVLTDGSRILTDWGYGRVYTTVVVNCTFPATVNSKNSGGTLLLHATTGDADRN
VTDSIPVLSESPNAVDFDLYDTNRRREKYDYLYCGSSLYGNLSPQRVREWIAYHARFFGE
KSHFVLHDAGGVQEEVLEVLRPWIELGRVTLHDIRDQERFDGYYHNQFMVVNDCLHRYRF
DAKWIFFFDVDEFIGIPPNNTISSVMETLEEYSQFTIEQMPMSSQLCFSGDGAARTYRKW
GFEKLAYRDVKKVPRRDRKYAVQPRHVFATGVHMSQNVQGKTYHGTGSLIRYFHYHGSIS
QRREPCRHLFNGTRIMFDNNPYVLDTTMRDVGLAVKTFEIRTIGDRLIRTRQ*
>BrA01096
MAKERDHHPNKDKKLLVGVIWNFSTELKLIFMALLVIFTLATLLPFIPSSFSLSASDFRF
CISRFSPAVPVNITSTAVNVTPEKTSTEPVVLDNGVIKRTFTGHGSAAYNFVTMSAYRGG
VNSFAVIGLSSKPLHVYGHPSYRCEWVPLDPTKDPVSTTGFKILTDWGYGRIYTTVVERF
DGYYHNQFMVVNDCLHRYRFKAKWMFFFDVDEFMYVPEKETIKSVMESLEEYSQFTIEQM
PMSSRICYSGDGPARTYRKWGFEKMAYRDVKKVPRRDRKYAVQPQNVFATGVHMSQNLQG
KTYHKAESKIRYFHYHGSISQRREPCRHLSNDSRVVFENNPYVLDTTIRDVGLAVKMFEM
RTIGDRLLRTRQ*
>BrH01030
MVKDKEQHPIKEKKLLVSLIWNFSTELKLISMALLVIFTLATLLPFIPSSFSLSASDFRF
CISRFSSAVPVNTTTTTEVLPEKKTATEPERVLDNGVIKRTFTGYGSAAYNFISMSAYRG
GVNTFAVIGLSSKPLHVYGHPSYRCEWVPLDPTQDPVSTPGFKILTDWGYGRIYTTVVVN
CTFPSTAAVGGNLILHATTGDPDRNLTDSIPVLTEPPNSVDLTLYTSPKKKYDYLYCGSS
LYGNLSPQRVREWITYHVRFFGERSHFVLHDAGGIHEEVFEVLRPWIEKGSVTVHDIREQ
ERFDGYYHNQFMVVNDCLHRYRFAAKWMFFFDVDEFIYVPEKETIKSVMESLEEYSQFTI
EQMPMSSKICYSGDGPARTYRNWGFEKMAYRDVKKVPRRDRKYAVQPSNVFATGVHMSQN
LQGKTYHKAESKIRYFHYHGSISQRREPCRHLFNDSRVVFENNPYVLDTTIRNVGLAVKT
FEMRTIGNRLLRTRQ*
>Pp3c10_23600V3
MKMDKNHTVVKVEKETEKVNAKVWSRELGCHTAIKFQMRTFPDVRVNVVYTMIFLIGLIL
TAAQLWPLTDFDPKHSCTQPANQENWERLDKSEPQQPQIFSESFLHEKVDASSIDTSHGE
LRVFKPHGLATHLYIEMSAYRGGPRQFSVVGLTSKPIESHHQPPYACEWVSNATGEVVKG
RPHKVLPDWDYGKLYTVVVITCNFAKDVGVDGEGGELILYASYGDQYRQPERIVVLTESK
GTYNSSIFDPKNFPYDYVYCGSSVYGDISPQRMREWMAYHAKLFGDGSHFILHDSGGFHD
DVRKVIEPWIKQGRVTLQNIRQQEIFDGYYHNQFLIVNDCLFRSRFLANWTFFFDIDEFI
FVEPTTTLSAVLNENPNITQITIEQTPMAKDLCVADNTTSGEHESRWGFEKLIYRKVLKR
GIRYDRKFVVQARHAEATGIHMSMDTRHGQNLYPKGDKIRYYHYHGTINKRQEVCTRFVD
AGNKTAVQRHEKHYHRLDESMAKLAKDVKLFELNTVGAQPFIV*
>Pp3c4_10730V3
MEREHSVLKVEAGREKACSRPQLGCSTPIKFSTIRLNIIYPMVMAIVLFLVVTQLLSLSG
FGIKFWCTETTKVVGLETQLSPSLPQGSFLDENIDTSSIDLRHGDVRLFKPHGLATYLYI
DMSAYRGSPRHFSIVGLTAKSIEKHHKPPYACEWVSSSNDKVVKGHAYKILPDWDYGKLY
TVVVITCVFAEDVGTDGEGGELVLYASYGDRYRQPERVVVLTEVKGEYNSSVFDTKSFPY
DYVYCGSSVYGNISPQRMREWMAYHAKFFGEKSHFILHDAGGFHEDVRKVLEPWIRQGRV
TLQNIRQQEIYDGYYHNQFMVVNDCLFRSRFLANWTFFFDIDEYMYVDPSTTLSDVLNEK
PDVSQIVIKQVPIESGLCVADNTRDQHERWLTERLIYRRVLKHGIHYDRKYAVQARHAEA
TGIHMSMNLRRGKTRVLQDERLRYYHYHGTITNRGNLCNKFVDSKNKTAVKSVQLRLDET
MMKMAKDVKSYELKMIGKQPFVL*
>Pp3c3_33280V3
MKMEKHQTVIKVENETGRVKDKVRSKELRCHTAIKFHMRAFPDIRVNVIYTMVLAIGLCL
VVAQFSPLLGFDPKVWCAVMAKLEKLGKPEVSHPPQLISEALFHEKINTSSIDLTHGELR
LFKPHGLATHLYIEMSAYRGGPRVFSIVGLASKSLETHHNPPYACEWVSNSTGEVVQGRS
HKVLPDWGYGKLYTVVVITCNFAKDVGVDGEDGELILLASYGDQYRQPERIKVLSESKGE
YNGSIFNPQNFPYDYVYCGSSVYGNISPQRMREWMAYHARFFGDKAHFILHDSGGFHEDV
RKVLEPWIKQGKVTLQNIRQQEIYDGYYHNQFLIVNDCLFRSRFMANWTFFFDVDEYMYV
EPTTTLSQVLNENPNITQITIEQVPMAKDICVADNATRGDLKSSWGFEKLVYRKVLKPGL
RYDRKYAVQARHAEAAGIHMSMNMLKGQNLYPKGDKIRYYHYHGTINKRGEVCKKFVDAG
NKTALQTHDNHYHRLEETIAKMAKDVKLYELNTVGTQPFIV*
>Pp3c3_35060V3
MARQWLRKSELNDKLWKGDKGDTVLDTSMAGVRTALSAESLAKFILLVGINSVFLLAALH
VLHSNREFENPGDRSNCITSDRLNNVHPISLSQDQNRLIKTSESTTNNELQENVRQFDTF
GVAVYLFIKMSAYRDGPRSFTIVGLEAKNPAELYNDPPYECVWIPGPDSVVWAPSKGSTF
KMLPDTGNVYSRLYSAVIINCTFSQDVGVDRKGGQLVLYASYGDQFPRNPERIVALTEAP
DEFLGMEYYESPEMKYDYVYCGSPLFGNLSPQKIREWIAYHAHFFGPRSHFFLYDAGGIH
EEVRRVIEPWIKAGRVTLDNIREQEKFDGYYHNQFLVVNDCFHRARRLAHWLFFFDVDEY
IWAPPNDNSLASILARFEDQSQIIIWQKPMSKSLCAQDQGAASNDSSFASKWTFEKLVFK
SIKWRESHDCKYAIRGLKAMATGIHRSGYLIGSNATTYADPLNYYHYHNTINKREEVCEQ
FIDSNSVYVNPRNRTDKFAYDDGLAVLADHIKEFELDVIGPQPFIL*
>Pp3c8_1800V3
MDFKDTAARESGKVKEKVGSKEVDCQAAVKFHMSAFSDLRIYLVYVLIAACCFLILLAQL
LPLRSLDKSQLPCNDSVSIVSPETNLEFPIDPLSKSFLHENIINKSSLDISKGELRVFKP
HGLAMHLFIEMGAYRGGPRVFSVVGLIAKPIQTFHKPPYVCEWVTNVGRTIKGRASKILP
DWNYGRLYTVVVITCTFRVDVGVQKEGGELVLQVSYGDQFRQPEKIVVLTERRGQYNATM
FDPPYPYDYVYCGSSLYGDVSPQRMREWLAYHAHFFGERSHFMFHDAGGFHPQVWKVLDP
WIKKGRVSVQNIQQQEIYDGYYHNQFLVVNDCLFRSRFMANWTFFFDVDEYLHVPPTTTL
DKVLNDNPNVTQITFEQVPISNNLCVADNITTDGHARKWAIEKLMYRKVLRSGVRYDRKY
AVQARYAAATGVHMSMNMRKGKNMYPKGYKIRYYHYHDTINKREELCQAFVSPQNKTSLQ
RHQRQNYRLDETLAMTTQLIKDYERRTIGSLPFIV*
>Pp3c8_1720V3
MARQWLRKSELNEKLWKGDKGESLLDSSVAGVRTALSAESLAKILLLVVVNSVFLLAALH
LLNSKREFDNRGDRSNCVTNYRLNNVHPMSLSLDQNRLIQSSEFAPKNESNQENIRQFDT
FGVAVHLFIKMSAYRGGSNSFAIIGLEAKNPGELYNDPPYECVWIPGPDSLVWAPLKGSA
IKMLPDTGNVYSRLYSAVIINCTFSQDVGVDRKGGQLVLYASYGDQYPRNPERIVALTEQ
PDEFPGVEFYESSDMKYDYVYCGSPLFGNLSPQKIREWIAYHAHFFGPRSHFFLYDAGGV
HDNVRRMIEPWIKAGRVTLDNIREQEKFDGYYHNQFMVVNDCFHRARHLARWIFFFDVDE
FIWAPPNDNSLPAILARYENQSQIIIWQKPMSKSLCAQEQGEAGNDSSFSRKWTFEKLVF
KSIKWRESHDCKYAIQGQKAMGTGIHRSGHLIGGNATTYADPLNYYHYHNTINKRDEVCE
DFIDKSVVYVNPRNRTDIYTHDDGLAVLADHIKEFERDVIGPQSFIL*
>Mp0042s0120
MGKGSFGPGPSWSQSKLKAGWLEMRALMGMCTVLAVAAIVVTTLYYPFEGLGSFELSSSH
CNCEAQLQWSIQLEHEKQEHLRQMLTTIGLSTSRAEQQQAISRPSNCCTKSEFPPDPRST
GKPHILREWETPAVVEGKEWEKLHEASYGVPRKFVPLGSAAFLFVQFGAYRGGRNSFAVV
GLGPKGLHVHGNPEFQCSWESSDASITIPGNATKYLPDWGYGKQYTVVVVNCTFPSDVGA
DGSGGRLAMVATHGSWDSTGLEDVAFEALTEQPGEVDGAAFQPPYRYEYLYCGSPLFGSI
SPQRMREWISYHAMLFGPRSHFILYDAGGIHDEVRRILEPWVKLGRVTVMNIRQQMRYDT
YYYNQFLVVNDCLFRAKALANWTFFFDVDEFLHVPWYMTFDAVMTELRTLGRRATQVVFA
QKPISHNHCAGNVSSSSDGNMSSLWAMEKLTYRRTQITETNGFMDKKFAIQARYALSTGV
HRSEDLMYSEQGLKLENATLYEDWRLHYYHYHNTINHRQEVCEQFVDPSIRNATRLDNVV
HEFDDTMVPLAAQVRDFELRTVGELPTII*
>Os02g48190
MKNGARKDAGGGGGGVFVPCVDIKSFVLSLAFLTVFVALWQLQPYGSLLTAARSTASVSA
SPCSLIATPAAAAASAGVIRSENSTADTAKTAPAAVASAVPARLARAARPARVEDPNKRE
LRPYGSAAALFVQMGAYRGGPRTFAIVGLASKPTHVFSNPYFKCEWLPNPTAGNPSPRPV
RTKAYKMLPDWGYGRVYTVVVVNCTFPSNPNADNAGGKLLVHAYYSTTSRRYERFVALEE
APGSYDESRFSPPFPYDYLYCGSSLYGNLSASRMREWVAYHAHFFGPRSHFVFHDAGGIS
PEVKAVLDPWVRAGRLTVQDIRAQAEYDGYYYNQFLVVNDCLHRYRHAANWTFFFDVDEY
IYLPNGQTLDQVLGKLSGYSQFTIEQNPMSSKLCVQDPSKDYSREWGFEKLVFRNSITKV
RRDRKYAIQARNAYSAGVHMSQNVYGRTTHKTESLIRYYHYHNSINVMGEPCREFVPVPV
NGSKLMFEGIPYVYDDNMKRLAGQIKRFEKEAIGSAHT*
>Os06g41910
MRKDAAAGGGGGGGIAAGPAPALLCFDLKPFLAALTVLTLITAAWQLRSYSSVLPSPFPV
CADPAALSPPRALAVRTVASSGNASVSSDPGGPPASLPEVGNKKPVAAAAAADPNRREFR
AVGSAAALFVQMGAYRGGPYTFAVIGLASKPTHVYGKPWFRCEWVPNANGSAAAAAARPM
RAANTYHMLPDWGYGRVYTVVVVNCTFARVPNADNAGGKLVLNAYYGASPARYERIVAME
EAPGAYDAAEFRPPHRYDYLYCGSSLYGNLSAARVREWMAYHARFFGLRSHFVFHDAGGV
SPAVRAALEPWVRAGRATLQDVRAQAEYDGWYYNQFLVVNDCLHRYRHAARWTFFFDVDE
YIFLPDGRSLEAVLAELEPYTQFTIEQNPMSSRLCARNPDEPETDYSNEWGFEKLVFRNS
ITGVRRDRKYAIQAKNAYATGVHMSENVIGNTTHKTEHLIRYYHYHNTINVIGEVCREFV
PIPPNGGLIWSEKTPWYYDDSMKRIADTVREFERKTIGDVRV*
>Os06g22330
MKPAGGRSKDGGGGGAALLGGGGVTCFDVKSFVASLALLTLIMALWQLHPYQPLVLLPAA
LSSSPCPLLPRSPTSGIAVSFLSTAAATNSTDTATVPTTTAAARVAATTRPTLPARQRER
DPNKRELRPYGTAAALFVQMGAYRGGPRTFAVVGLASKPAHVFSNPYFKCEWLPNAPAGA
PPVRTKAYKMLPDWGYGRVYTVVVVNCTFPSNPNADNLGGKLLVHAYYSTASRRYERFVA
LEEAPGSYDDARFRPPFAYDYLYCGSSLYGNLSSARMREWLAYHARFFGPRSHFVLHDAG
GVTPEVRAVLDPWVSAGRVTVQDIRAQEDYDGYYYNQFLVVNDCLHRYRHAANWTFFFDV
DEYIYLPDGRALEDVLAQLQPYTQFTIEQNPMSSKLCIDDPTEDYSREWGFEKLVFRNSI
TGVRRDRKYAIQARNAYSTGVHMSQNVYGRTTHKTESLIRYYHYHNSINVMGEPCRKFVP
KPANGSKVMFEGIPYVYDDNMKRLAGEIRRFEKQTIGDVHT*
>Zm00001d037434
MKPDVRKDAGCGVTAFGVSCFDIKSFVASLALLTLVMALWQLHPYQPLLSASRPSSICPL
LPRPTISASSRAASTAAAFPSANSSTNAASTKAASSAAPAVTTTKPAASVLPAARPRDPN
KREFRSYGSAAALFVQMGAYRGGPRTFAVIGLASKPAHVYDTPYFKCEWVPNQEPSSPAP
PRAVRTKAYKMLPDWGYGRIYTVVVVNCTFPTNPNADNRGGKLFIQAYYSTASRRYERFV
ALEEVPGSYDESRFRPPFPYEYLYCGSSLYGNLSAARMREWLAYHAHFFGPKSHFVLHDA
GGVSTEVRAVLDPWIRAGRVTVQDIRAQAEYDGYYYNQFLVVNDCLHRYRHAANWTFFFD
VDEYIYLPDGRTLQEVLGQLEPYTQFTIEQNPMSSKLCVEDPTMEYSRKWGFEKLVFRNS
ITRVRRDRKYAIRARNAYSTGVHMSQNVIGRTTHKTESLILYYHYHNSINVMGEPCREFV
PRPNNGSKVMFEGIPYVYDDNMERVAGEIKRFEEETLGTVRT*
>Zm00001d046690
MRKDAAAAGIAPGSAPAFLCFDLKPFLAALTVLTLLAAAWQLRPYQSLLASPFSAACPQP
TAGVSLPRALAVHAKKASSATNSTVSSSPSPPPGPERREFHAVGSAAALFVQMGAYRGGP
YTFAVVGLASKPTHVYGKPWFRCEWEPSDASSPPMRAAKTYHMLPDWGYGRVYTVVVVNC
TFPRVPNADSAGGRLVLYAHYGPSRSPASRRERIVALEESPGAYDEAAFRTTPPHRYDYL
YCGSSLYGNLSAARVREWMAYHARFFGARSHFVFHDAGGVGPAVRAALEPWVRAGRATLQ
DVRAQAEYDGWYHNQFLVVNDCLHRYRHAAKWTFFFDVDEYMFLPDGRALEDVLAELEPY
TQFTIEQNPMSSKLCVDDPAADYSNQWGFEKLVFRNSITGVRRDRKYAIQAKNAYATGVH
MSENVIGNTTHKTEHLIRYYHYHNTINVLGEVCREFVSVPPKKGGGLTWSEKTPWYYDGS
MKRVAGAVREFERETIGDVRL*
>Zm00001d017820
MKYNTRKDASGGGGGAPFAIPCVDIKSFVASLAFLTLFVVFWQLQPYGSVLTAARTSASP
PCTLLPTTAAIDLASPDTTSSTAAKTDQPAAAAAVSATAAGANAAPVWLAKAARPARPED
PNKRVFRPYGSAAALFVQMGAYRGGPRTFAIVGLASKPTHVFGTPYFKCEWLPNPTAGDP
SPRPVRTKAYKMLPDWGYGRVYTVVVVNCTFPSNPNARNAGGKLLVHAYYSTASRRHERF
VALEEAPGSYDESRFSPPFQYDYLYCGSSLYGNLSASRVREWVAYHARFLGPRSHFVLHD
AGGISPEVKAVLDPWVRAGRVTVQDIRAQAEYDGYYYNQFLVVNDCLHRYRHAANWTFFF
DVDEYLYLPNGQKLAEVIGQLSGYSQFTIEQNPMSSKLCLQDPSRNYSREWGFEKLVFRN
SITKVRRDRKYVIQGRNVYSAGVHMSQNLYGRTTHKTEGLIRYYHYHDSINVMGEPCREF
VPMPANGSKTMFEGVPYVYDDNMKRLAGEIKRFEKVTLGSART*
>Sl10g005200
MTKEKERKMFVGIVWNCAAELKFILTAILFLFSLMTILQFMPIRFSTTCISVPSFDSVSV
SISAINASTALPPPLENGVIKRAFNPFGSAAYNFILMSAYRGGINTFAVVGLASKPLHVY
GKPSYVCQWIPNTNMHKPINVTGTKILPDWGYGRVYTVLVVNCTFPIPVRDGGKLLIHAT
TNGGGDSEFNSTDTFLALTESERDFTNFISTFNKPPKYDFLYCGSSLYGNLSPQRVREWL
AFHVRLFGVKSHFVIHDAGGVHEGVMAVLKPWIEKGYVTLEDIRDQERFDGYYHNQFLIV
NDCLHKYRFQAKWMFFFDVDEFIFVPKKSTIKSVVDSLSDYTQFTIEQMPMSNKLCLEED
RGKSYRKWGFEKLVYKDVKRGIRRDRKYAVQPRNVIATGVHMSQNTVGKTTHKTEGRIKY
FHYHGTIAEHREPCRQLVNATTITVDQIPYEVDSTMRDIAGTVKRFELKMIGSTLQKTRQ
*
>Sl04g082950
MAKTPSNLVVTLLAFTLVMLIWNLQPYYDTILNPPASSNITDPNKRTFITYGNAASLFVQ
MGAYRGGPTTFAVVGLASKPLHVFGRPWYKCEWIPNTNTNSSKAKAYKILPDWGYGRVYT
VVVVNCTFTVNPNLDNNGGKLILYAYYSESPKRYEKITALEEAPGSYNQSKFSPPYTYEY
LYCGSSLYGNLSASRMREWMAYHAWFFGPSSHFVFHDAGGVSSEVRAVLEPWVQAGRVTL
QDIRDQSEFDGYYYNQFLVVNDCLHRYRHSAYWTFYFDVDEYIYLPDANTTLESVLRDFS
NNTQFTIEQNAMSSILCLNNSSQNYSRLWGFEKLLFRDSRSNIRRDRKYAIQAKNAYATG
VHMSENVVGGTLHQTETKIRYYHYHNSITVHEELCREFLPMSAKHNITWFDKVPYEYDDS
MKKLTQTIKDFERNTININAAPDHTNNS*
>Sl02g082140
MSKEKERRMFVGVVWNCAAELKLLLTALLFLCSLITLLHFIPSRLITFSPVDLGSCISTP
IAPLHSVSHLNATNSSTPSANTSTTTPPPAPESPSLEKDRLLQNGVVKRAFNPFGSAAYN
FILMSAYRGGYNTFAVMGLGSKPLHVYGKPSYRCEWVSSDKQKTPISVVGHKILPDWGYG
RVYTVIVINCTFPVPVGNGENGGKLLVHATTNGGGDTNFNTTDTFEALSETGKDFVNFTS
VYEAPPKYDFFYCGSSLYGNLSPQRVREWLAFHVRLFGEKSHFVIHDAGGVHEGVMEVLK
PWMEKGYVTLQDIRDQERFDGYYHNQFLIVNDCLHRYKFQAKWMFFFDVDEYIYVPKKST
IKSVVNSLSDYTQFTIEQMPMSNKLCLEEDRGKSYRKWGFEKLVYKDVKTGIRRDRKYAV
QPRNVIANGVHMSQNTVGKTTHKTEGRIKYFHYHGTIAEHREPCRQLVNTTAITVDGIPY
NVDTTMRDVAATVKRFELKMIGTTLQRTRQ*
>Pt003g156600
MGKERSEKEKVGGGEHNKRNMFVSCVVMNSCAAELKLVLTALLVLCSIATLFQILPSRFA
ISASDLRFCISRITTTTTTTTTTTISPLNSTTTTTTTIAPLNSTTTTIPLTPSPPSAQKD
QVADNGVIKRVFNPYGSAAYNFITMGAYRGGHNTFAIIGLASKPLLLYSTPTYQCEWVPE
SSSASNSTFSTVSYRILPDWGYGRVYTVVVVNCTFSEAVNGENSGGKLFLEASTSGGGDK
NLNITDRFEVLNESPGDLNMSLFSSKPKYDYLYCGSPLYGGLSPQRVREWIAYHVRLFGE
RSHFVIHDAGGVHEEVLEVLKPWMELGYVTLQDVKEQERFDGYYHNQFMVVNDCLHRYKF
MAKWMFFFDVDEYIYLPPKNTIKSVLDSLSGYTQFTFEQMPMSSKLCLSADYGRYYRKWG
IEKLVYRDVKRGIRRDRKYAIQPRNVFATGVHMSQNFAGKTTYKTEGKIKYFHYHGTIAQ
RREPCRNLLNVTEINFENVPYVLDTTMRDLAWSVKKFELKTIGPKLQNTRQ*
>Pt001g074600
MGKERSEKERGGGEHNKRNLFVSCVVMNSCAAELKLLLTALLVICSVATLFQILPPRFTI
SASDLRFCISRISTSNTSIASLNSTPTSTPTMPPSPSPPSIRKDQVADNGVIKRVFNPYG
SAAYNFITMGAYRGGLNTFAIIGLASKPLHVYSKPAYQCEWVPQSSSASNSTFSTVSYKM
LPDWGYGHVYTVVVVNCTFSEAVNSENSGGKLFLEASTSGGGDRDFNITDRFEVLNESPG
DINTTLFSSKPKYDYLYCGSSLYGGLSPQRVREWIAYHVRLFGKRSHFVIHDAGGVHEEV
LEVLKPWMELGYVTLQDIKEQERFDGYYHNQFMVVNDCLHRYKFMAKWMFFFDVDEYIHV
PQKNTIKSVLDSLSDYTQFTIEQMPMNNKLCLSADYGRYYRKWGFEKLVYKDVKRGIRRD
RKYAIQPRNVFATGVHMSQNVAGKTTHKTEGMIRYFHYHGTAAQRREPCRNLLNVTEINF
ENNPYVLDTTMRDLAWSVKKFENQMIGPKLKNTRQ*
>Pt005g258900
MRKDCQPPSSGATVSKLPACFETKPLVATLLALTLVMLLWNLPPYYQNLLSTTTRPSCSA
PETTVSISNTSSSFTSTSLSDQKYLSSSSSSSSNADPNKRIFQAYGNAAALFVQMGAYRG
GPTTFAVVGLASKPIHVFRLPWYKCEWISNNGSSIRAKAYKMLPDWGYGRVYTVVVVNCT
FPVNPNQDNAGGRLMLNAYYDESQRKYEKFMALEELPGSYNESKFRPPYQYEYLYCGSSL
YGNLSASRFREWMAYHAWFFGPSSHFVFHDAGGVSPEVRAALDPWVRAGRATVQDIRGQA
EFDGYYYNQFLVVNDCLHRYRYSANWTFYFDVDEYIYLPEGNTLESVLKDFSNYTQFTIE
QNPMSSALCFNDSTQDYPRQWGFEKLLFRESRTGIRRDRKYAIQAKNAYATGVHMSENVI
GKTLHQTETKIRYYHYHNSIQVPGELCREFLPLSAKNNVTWYNGLPYVYDDNMKKLASTI
KDFERNTIGNVQAYS*
>Bd1g42556
MKPAVKKDAGGVGGGAFGISCLDIKSFAASLALLTLIMALWQLHPCQPLLAITRSPSCPI
LPLSHTTNATAALPSSTTKLPSSNFTTDRAPPTAAAARPAPLRDPNKRELRPYGSAAALF
VQMGAYRGGPRTFAVVGLASKPAFVFNTPYFKCEWVPNPGAGEPVRTKAYKMLPDWGYGR
VYTVVVVNCTFPSNPNAGNRGGKLLVHAYYSTKSRRYERFLALEEAPGSYDESRFRPPFP
YEYLYCGSSLYGNLSAPRLREWLAYHARFFGPRSHFVLHDAGGVSPEVRAVLDPWVRAGR
VTVQDIRAQAEYDGYYYNQFLVVNDCLHRYRHAANWTFFFDVDEYMYLPDGRTLEEVLGQ
LQRYTQFTIEQNPMSSKLCLEDPAKEYSRKWGFEKLVFRNSITGVRRDRKYAVQARNAYS
AGVHMSQNVYGRTTHRTESLIRYYHYHNTINVMGEPCREFVSKPTNGSKVTFEGIPYVYD
DNMKRLAGDIKHFEEATVGPTS*
>Bd1g35710
MRKESTGGGGGIAAASPPPALLCFDLKPFLAALTVVTLLTAAWQLRPYYQYHSILASSPF
PACPDPPASSSPPRLLAIDGKASKSNASSSSSPLPKQDERRAAPDPNRREFRAVGSAAAL
FVQMGAYRGGPYTFAVVGLASKPTHVYGKPWFRCEWVPNNASQPTRAGKAYHMLPDWGYG
RVYTVVVVNCTFSSFAPNADNAGGKLLLNAYYGPSPARYERIVALEEAPGAYDSAAFAQH
RYDYLYCGSSLFGELSAARVREWMAYHARFFGPRSHFVFHDAGGVTSPAVRAALEPWVRA
GRATLQDVRAQAEYDGWYHNQFLVVNDCLHRYRHAAKWTFFFDVDEYIFIPGGRTLESVM
AELEPYTQFTIEQNPMSSRLCARDPGDPKADYSNQWGFEKLVFRNSITGVRRDRKYAIQA
KNAYATGVHMSENVIGNTTHKTEHLIRYYHYHNTINVLGEVCREFVPVPPKGGVTWSEKT
PWYYDDSMKRVANAVREFERNTIGNVRV*
>Bd3g53170
MKQNARKDPGGGGGGAFVIACVDIKLFVVSLAFLTLLLGLWQLQPYGSFMAAARSSANAP
PCFLLSTTVAAVNNEVASSDSIPIKGTAATSDVPANIATVPARPARPARVENQNKRVLRP
APAVDPNKRALRPYGSAAALFVQFGAYRGGPRTFAIVGLASKPTHVFGTPYFKCEWLPNP
SAADPAPRPVRTKAYKMLPDWGYGRVYTTVVVNCTFPSNPNVDNAGGKLLVHAYYSIHSR
RYERFVALEEAPGSYDESRFSPPFQYDYLYCGSSLYGNLSASRMREWMAYHAHFFGPRSH
FVFHDASGFSPEVKAVLDPWVRAGRLTVQDVRAEAEYDSYYYNQFLVVNDCLHRYRHAAN
WTFFFDVDEYMYLPNGRTLDQVLGNLSGYTQLTIKQNPMSSKLCLKNPSKDSSREWGFEK
FVFFNAVVKPRRDRKYAVQARNTYSAGVHLSQNLYGRSTHDTENVIRYYHFHNSINVLGE
PCKKFVAKPANGSQIMFEGAPFVYDYNLKRLAGEIKRFEKETIGSSHT*
>So_chr2.00062
MVKDKRGRKGGSTTALLLLLLLLLLLICTCAVYLQFLPAYFSPFSCSTTTTATTSSPPPT
PPSPKDQILENGAVKRRFIPYGSGAYNFILMSAYRGGPNTFSIIGLSSKPFQKYALPTYT
CQYQNSNNNNIVKGYKILPDWGFGRIYTVIVINCTFTNNIANNPSATTSRLILHAPSNDG
ATDSITALTEPPNSWNPSNFISPPKYDYLYCGSPLYGNLSPQRIREWIAYHVRLFGTNSH
FVIFDSGGIHTEVLEVLLPWMKLGYVTLQDVREQERFDGYYHNQFLLLNDCLHRYRFDAK
WMFFFDVDEYIFLPPNLTLRSVTDSLQEFTQFTIEQVPMSNKLCLTQDASNKKWEIEKLV
YRNVKKVARNLKYAVQPRNVFATGVHLSQNYEGESVHTTKNLIKYYHYHDTIVTRRDTCQ
QFLNETFTTIGDDHTPFVMDTNMSLLAPVVKKFELDTIGTILQSTKQ*
>So_chr5.02621
MKKQGSFTGGVTGKPVGKLLLCFETKPVLATLLTLTLVLLVWNLQPYYDHLLSLSSYSCH
CSNPPLSTAKTTTTNHLLNTTATGKTTALLSLSATTTEKPKTTTTNDLLNTTTATTAKTT
ALLSLSAVNEPRKLPPRDPNKREFKPYGNAAALFVQMGAYRGGPATFSVVGLASKPIHVY
GQPWYKCEWVPNNATQPPTRAKAFKILPDWGYGRVYTVVVVNCTFPTNPNADNSGGKLNL
YAYYSPSPRFFEKFTVLEESIGTYNNALYTSAPALDYLYCGSSLYGNISAARIREWVAYH
AWLFGEKSHFVFHDAGGVTDDVRKVLEPWVKKGRVTIQDIREQENFDGYYYNQFLVVNDC
LHRYRFSAKWTFYFDVDEYMYVPQGSSLKSVMKEFDGFTQITIEQNPMSSALCFKNDSSQ
DYSREWGFEKLLFRDWRTKIRRDRKYAIQARNVLATGVHMSENIVGKSLHHTETKIRYYH
YHNSIQVVGEPCRVFLPTSAKKKIQIHERLPYVYDENMKKLADTIKRFEHETLGSSQLPL
*
>So_chr4.02873
MVKDQRGRKVGGGERNFLIGFSCNYAAAFKLITTALLLLLICTCAVFLQFLPTYFSPFSC
STTTSAETTTASPPPPPPPPKDQILENGAIKRWFNPYGSGAYNFILMSAYRGGPNTFSII
GLSSKPFQVYARPTYTCQYENSNNNNDSSSIVKAYKILPDWGFGRVYTVVVINCTFPNNI
ANHPSATSRLILHAPSNDGATDSIVALTEPPNSWSPSNFISPPKYDYLYCGSPLYGNLSP
QRMREWIAYHVRLFGTKSHFVIFDSGGIHPEVLEVLRPWMELGYVTLEDVREQERFDGYY
HNQFLLVNDCLHRYRFDAKWMFFFDVDEYIYLPPKLTLRSVTDSLQEFTQFTIEQVPMSN
KLCLNEDAGKTSKKWVIEKLVYRNVKKVARKDRKYAVQPRNVFATGVHLSKNFEGESAHY
HTTEKLIKYFHYHGTIATRLDTCQQFLNESSTTIGDETPFVMDTNMRLIAPIVKKFELDT
IGTILQSTKQ*
>So_chr4.02871
MLRYNCATELKLIFTVLLLFGSVATLLPFLPTRFSPFPTTNVTSCLTTSISPSTTTTTTP
PPLPQQLSDQVLNNGVIKRSFYPIGTAAYNFVFMSAYRGSPNTFSVIGLSSKPLHDYGHP
TYTCEYQSNNSNKNNGSHFVVVPGYKIPIQDFGYARMYIIVVVNCTFPTETDSITGGRLL
LHASTDGGDSTDTIIALTEPPNSWHPSQFNSTPKYDYLYCGSSLFGNLSPQRIREWIAYH
VRLFGKKSHFVFHDAGGIHPEVFEVLNPWIELGFVTVHDIMDQEQFDTFYHNQILVLNDC
LHRHRFVTKWMFFFDVDEYIYLPGDSNSNLNSSLDSIMELLNDYTLFNFEQVTMSDRLCL
AEDAGTFQEKWGFEKLVYKNMKEMRRDQKYAIQPRYVYATGVHRSENFDGKSTWLSGEMM
KYFHYHGTVAERREPCRQLLQGNSTTIENTPFVLDTTMRSMAPLIKKFELETIGSRLQST
ML*
>So_chr4.02872
MGKIQRSKFRKLGERRKGIIGFMWRYNCASELKLVFIALLLFCSVATVFQFLPTRFYPFF
TNVTSCPTTTIISTTTSTTTLPPPQQPTDQILETGHIKRSFYPVGTAAYNFVLMSAYRGG
PNTFAVIGLSSKPLHDYGHPTYTCEYQTNQNNNNTSSSFSSSVVEGNKLSFQDFGFARAY
VVIVVNCTFPQLTTTTTTTGGRLLLHASTNGGYDRSINSTDTIIALTEPPNSWHPSQFLS
PPKYDYLYCGSSLFGNLSPQRVREWIAYHVRLFGAKSHFVFHDAGGIHPEVMEVLKPWIE
LGFATVHDIKDQERFDGFYHNQMLILNDCLHRHRFATKWMFFFDVDEYIYLPGDSSLDSV
MDTLGGYTLFQIEQSSMSNRLCLAQDDGQFNKKWGFEKLVYKNTKKIRRDKKYAIQPRNV
YATGVHASENFVGKSTRLPDNLMKYFHYQGTVAQRRELCQQLVQDGSTTVENVPYVRDTS
LRLMAPSVKKFELDTIGYRLQDTRV*
>St02g022030
MSKEKERRMFVGVVWNCAAELKLLLTVFLFLCSLITLLHYIPSRLISFSPIDLGSCISTP
AAPLHFVSHLNATNSSTPSATTPPPMSAATPPPEPPSLEKDRLLENGVVKRAFNPFGSAA
YNFILMSAYRGGYNTFAVMGLGSKPLHVYGKPSYRCEWVSSHKQKNPISVVGHKILTDWG
YGRVYTVLVINCTFPVPVGNGETGGKLLVHATTNGGGDTNFNTTDTFEALSETGQDFVNF
TSVYEAPPKYDFFYCGSSLYGNLSPQRVREWLAFHVRLFGEKSHFVIHDAGGVHEGVMEV
LKPWMDKGYVTLQDIRDQERFDGYYHNQFLIVNDCLHRYKFQAKWMFFFDVDEYIFVPKK
STIKSVVKSLSDFTQFTIEQMPMSNKLCLEEDRGKSYRKWGFEKLVYKDVKTGIRRDRKY
AVQPRNVIANGVHMSQNTVGKTTHKTEGRIKYFHYHGTIAEHREPCRQLVNTTAITVDGI
PYNVDTTMRDVAATVKRFELKMIGTTLQRTRQ*
>St04g038200
MAKNPSNTGGKMLDTRPLVATLLAFTLVMLIWNLQPYYDTILNPSKLSINITDPNKRTFL
TYGNAASLFVQMGAYRGGPTTFAVVGLASKPLHVFGRPWYKCQWIPNTNTNSSKDLKAKA
YKILPDWGYGRVYTVVVVNCTFAVNPNLDNKGGKLILYAYYSESPKRYEKITALEEAPGS
YNQTKFSPPYPYEYLYCGSSLYGNLSASRMREWMAYHAWFFGPSSHFVFHDAGGVSSEVR
AVLEPWVQTGKVTLQDIRDQSEFDGYYYNQFLVVNDCLHRYRHAANWTFYFDVDEYIYLP
DANTTLESVLRDFSNNTQFTIEQNAMSSILCLNDSSQNYSRLWGFEKLLFRDSRSNIRRD
RKYAIQAKNAYATGVHMSENVVGGTLHQTETKIRYYHYHNSITVHEELCREFLPISAKHN
ITWFDKVPYEYDDNMKKLTQTIKDFERNTINAAPDHTNNS*
>St10g000250
MTKEKERKMFVGIVWNCAAELKFILTAILFLFSLITILQFMPIRFSNNLATTCISVPSFS
TSTTIDSVSVSISAINASTAVQPPPPPALAKDELLENGVIKRAFNPFGSAAYNFILMSAY
RGGINTFAVMGLASKPLHVYGKPSYLCEWIPNTNDSTMQKHINVTGTKILPDWGYGRVYT
VLVVNCTFPIPVGDGGKLLIHATTNGGGDSKFNITDTFLALTESEQDFTNFISTFNKPPK
YDFLYCGSSLYGNLSPQRVREWLAFHVRLFGVKSHFVIHDAGGVHEGVMAVLKPWIEKGY
VTLQDIRDQERFDGYYHNQFLIVNDCLHKYRFQAKWMFFFDVDEFIFVPKKSTIKSVVNS
LSDYTQFTIEQMPMSNKLCLEEDRGKSYRKWGFEKLVYKDVKRGIRRDRKYAVQPRNVIA
TGVHMSQNTVGKTTHKTEGRIKYFHYHGTIAEHREPCRQLVNATTITVDQTPYEVDTTMR
DIAGTVKRFELKMIGSTLQKTRQ*

## Sheet: ARAD
>Z.mays RefGen_V4|Zm00001d021821_P001
MWERGRPPRKPRPSPILVPPPPSSPPPRLNLLLPRSLLALAARAMPSRRPSPVLLLLLALSLALLFLLLSPSFPSTSRFSRSLSSGSAFASSSPASTSAPPAPVKIYLYDLPAKFTYGVVRSYKAARATSGSADAAATLPDEQLRYPGHQHSAEWWLFKDLLRRRPQDRPVARVDDPSDADLFYVPFFSSLSLVVNPIRSPLAANASGAGTAYSDEALQEELLEWLERQLYWQRHRGRDHVFICQDPNALYRVVDRISNAVLLVSDFGRLRSDQASLVKDVILPYSHRINSFKGEVGVDGRPSLLFFMGNRYRKEGGKVRDALFQILENEDDVTIKHGTQSRESRREATQGMHSSKFCLHPAGDTPSACRLFDALVSLCVPVIASDYIELPFEDIIDYN…
>Z.mays RefGen_V4|Zm00001d023291_P001
MAPRGRTLLPLAAATVLVASTIFLFAAAGARWRPADTDLPVPPHAFPTAVPAAVTASSYSNATAGKELSFLDENGRPDDPSSASASSSTSGATPAAGVVRCDPRDAVRVFMYDMPPEFHFGLLGWSPPSPDSVWPDVTAASPPPRYPGGLNQQHSVEYWLTLDLLSSSPPCGRHSAVRVSDSRDADLVFVPFFASLSYNRHYRPVPPEKVSRDRVLQEKLVRYLAARPEWRRYGGADHVIVAHHPNSLLHARAVLHPAVFVLSDFGRYPPRVASLEKDVIAPYKHMAKTYANDSAGFDDRPTLLYFRGAIYRKEGGSIRQELYYMLKEEKDVYFSFGSVQDHGASKASQGMHSSKFCLNIAGDTPSSNRLFDAIVTHCVPVIISDDIELPYEDVLDYSK…
>Z.mays RefGen_V4|Zm00001d044663_P002
MAPRGRTLLLPLAAATVLVASTIFLFAAVGARWRPADTGLPVPPDAFPTAVTIALPNATTGKELSFLDENGRPDDSSSASASGATAVRCDPRAAAVRVFMYDMPPEFHFGLLGWSPPSPASVWPDVTDGSLPPPRYPGGLNQQHSVEYWLTLDLLSSSSFSLSPPCGRHSAVRVTDPRDADLVFVPFFASLSYNRHSRPLPPEKVGRDKALQEKLVGYLTARPEWRRFGGADHVIVAHHPNSLLHARAALSPAVFVLSDFGRYPPRVASLEKDVIAPYKHMAKTFVNDSAGFDDRPTLLYFRGAIYRKEGGTIRQELYYMLKDEKDVYFSFGSVQDHGASKASQGMHSSKFCLNIAGDTPSSNRMFDAIVSHCVPVIISDDIELPYEDVLDYSKFSIFV…
>Z.mays RefGen_V4|Zm00001d042333_P001
MGAPSSRALALGAAFLLLLVALPSAFLYLTSSAATRATLLDLKPFSARCAPAVAPLRVFMYDLPARFHVAMMGAAAGAGFPAWPPSAGGIRRQHSVEYWMMASLQDGGAGPERGREAVRVRDPDAADAFFVPFFSSLSFNVHGRNMTDPDTEADRLLQVELVDILWKSKYWQRSAGRDHVIPMHHPNAFRFLRAMVNASILIVSDFGRYTKELASLRKDVVAPYVHVVGSFLDDDPPDPFEARHTLLFFRGRTVRKDEGKIRSKLEKILKGKEGVRFEDSIATGDGINISTEGMRSSKFCLHPAGDTPSSCRLFDAIVSHCVPVIVSSRIELPFEDEIDYSEFSLFFSVEEALRPDYLLNELRQVPKRKWVDMWLKLKNVSHHYEFQYPPRKGDAVNMI…
>Z.mays RefGen_V4|Zm00001d028980_P001
MATACRSPLVWLFALAAALFFLSWYLLLNSAAGPTAARRPNQGLRLGGPGRKCDPAEALLRVFMYDLPPEFHFGLLDWKPPGFGGGVWPDVRDGVPDYPGGLNLQHSIEYWLTLDLLASEQGAPTPCAAARVRHAADADVVFVPFFASLSFNRHSRVVPPARNSEDRALQRRLLEFLAARPEWRRTGGRDHVVLAHHPNGMLDARYRFWPCVFVLCDFGRYPPSVANLDKDIIAPYRHLVANFANDTAGYDDRPTLLYFQGAIYRKDGGSIRQELYYLLKDEKDVHFSFGSVAGNGIEQATQGMRSSKFCLNIAGDTPSSNRLFDSIVSHCVPVIISDEIELPFEDVLDYSKFSVIVRGADAVKKGFLKSLIKGISQEEWTRMWNKLKEVEKHFEYQYP…
>Z.mays RefGen_V4|Zm00001d047562_P002
MAAAAACRSPLVWLFALVTALFFFSWYLLLDSAAGPAAARRPNQWLRLGGGGRRSGPGRKCDPAEALLRVFMYDLPPEFHFGLLDWKPPGFGGGVWPDIRDGVPDYPGGLNLQHSIEYWLTLDLLASEQGAPTPCAVARVRHAADADVVFVPFFASLSFNRHSRVVPPARDSEDRALQRRLLEFLAARPEWRRTGGRDHVVLAHHPNGMLDARYRFWPCVFVLCDFGRYPPSVANLDKDVIAPYRHLVANFANDTAGYDDRPTLLYFQGAIYRKDGGFIRQELYYLLKDEKDVHFSFGSVAGNGIEQATQGMRSSKFCLNIAGDTPSSNRLFDSIVSHCVPVTISDEIELPFEDVLDYSKFSVIVRGADAVKKGFLMNLIKGISREEWTRMWNRLKEVE…
>S.oleracea Spov3|Spov3_chr4.04911
MSNCEKQMYKKAGLILAFLIILTFSYFFLIGIFDLRGSYLTPFLQSLPPTATPNSAPPCRSLSPLRVYMYDLPRRFNVGMLQRKSSDETPVTVETLPPWPAVSGLRRQHSVEYWMMASLLVKGEERENGDGVWVEEGMMEAVRVLDPEMADVFFVPFFSSLSFNVYGHNMTDPRNERDKQLQVDMLKFLRESEYWQRSEGRDHVIPIHHPNAFRFLREQVNASILIVADFGRYSKSMSSLKKDVVAPYVHVVDSYTDDETPSPFKSRTTLLYFRGRTVRKDEGVVRAKLQKLLEGYDDVHFERSFASQESIKLSTQGMRKSKFCLHPAGDTPSSCRLFDAIVSHCVPVIVSDQIELPFEDELDYSEFSLFFSTDEALEPGYMIEKLRQFPEERWLNMWN…
>S.tuberosum v6.1|Soltu.DM.02G011550.1
MNPRPKLRSPPPSSVVISPASPPKSLINKMPRKFTRSTLTLATTLFSILALYAFFNTFIFSDPPNNVSSVSFSRNYNTQNFKSVKVYMYDLPRKFTYGVIESYALARGGEKQSDDSLLKYPGNQHSAEWYLFSDLNRPSLERVGSAVTRVMNPEEADLFYVPFFSSLSLVANPIRSNNAVVAPVERPAYSDEETQESLIEWLEQQEYWKRNNGWDHVFICQDPNALYKVVDKVKNGVLLVSDFGRLARNQASLVKDVILPYSHRINTYTGDIGVENRNSLLFFMGNRYRKEGGKIRDLLFQLLEKEEDVIIKHGAQSRESRREARKGMHTSKFCLHPAGDTPSACRLFDAIVSLCVPVIISDHIELPFEDVVDYRKIAIFVDSNTAVKPGFLVKKLRKV…
>S.tuberosum v6.1|Soltu.DM.03G006220.1
MSSKYFVCFTIFILFIFASIFYSGRTIDYRSKFLLFTSLPPSNATPCSSSATQPRRRPLNVYMYDLGMKYNVGMLKGPHYDGPPVTIETLPEFPHYTGLRRQHTVEYWMLASLLYPENGTKQQEAVRVLNPDSADVFFVPFFSSLSYDTYHNQGNETESKFDDQLQAEIVDFLQKSKYWKRSAGRDHVIPMQHPNAFKHYRDKVNAAIFVVADFGRPSPSVSNLRKDVVAPYGHVVETFEADNFSDPYDSRTTLLFFRGKTKRKAEGKDRKQLEKILSGQKDVVFEANGVTEGGVNASTKGMRSSKFCLDPAGDTPSSCRLFDAIVSHCVPVIVSDKIELPYEDEIDYNKFSIFFSREEAKKEGYILDQLKSISKTKWLEMWRYLKNITHHFEYQYPPK…
>S.lycopersicum ITAG4.0|Solyc02g068690.3.1
MNPRPKLRSPPPSSVIIPPASPPKSLINKMRRKFTRSTLTLATTLFSILALYAFFNTFIFSDPPNNVGSVSFSRNYNTQNLKSVKVYMYDLPRKFTYGVIESYALARGGEKQSDDSLLKYPGNQHSAEWYLFSDLNRPSLERVGSAVTRVMDPEEADLFYVPFFSSLSLVANPIRSNNAVVAPVKRPTYSDEETQESLIEWLEKQEYWKRNNGWDHVFICQDPNALYKVVDKVKNGVLLVSDFGRLARNQASLVKDVILPYSHRINTYTGDIGVDNRNSLLFFMGNRYRKEGGKIRDLLFQLLEKEEDVIIKHGAQSRESRREARKGMHTSKFCLHPAGDTPSACRLFDAIVSLCVPVIISDHIELPFEDVVDYRKIAIFVDSNTAVKPGFLVKKLRKV…
>S.lycopersicum ITAG4.0|Solyc03g044880.4.1
MSSKYFVCFTIFILFIFASIFYSGRTIDYRSKFLLFTSLPPSNATSCSSSATRPRRQPLNVYMYDLGMKYNVGMLKGPHHDGPPVTVETLPEFPHYTGLRRQHTVEYWMLASLLYRENGTKQQEAVRVLNPDSADVFFVPFFSSLSYDTYDNQGNDTQSKFDDKLQAEIVDFLQKSEYWKRSAGRDHVIPMQHPNAFKHYRDKVNAAIFVVADFGRPSPSVSNLRKDVVAPYGHVVATFEADDFSDPYDSRTTLLFFRGKTKRKAEGKDRKRLEKILSGQKDVVFEANGVTEGGVNASTKGMRSSKFCLDPAGDTPSSCRLFDAIVSHCVPIIVSDKIELPYEDEIDYNKFSIFFSREDAKKEGYILDQLKRISKTKWLEMWRYLKNITHHFEYQYPPK…
>S.lycopersicum ITAG4.0|Solyc04g045650.3.1
MKLNDRMSKSLVCLAVFILFLFASLFYTGTIDYRSSFSLFDSSLSKPNPCFTEESDIEPLKVYMYDLEMKYNVGFLKGSSHYNAPPVTIDTLPKWPKYTGLRKQHSVEYWLLASLLSSVDDQTREAVRVFDPESANVFFVPFFSSLSYNTYYRHGNDSEVKYDDQLQAEIVDFLQKSEHWKRSAGRDHVIPMHHPNAFKRYREKVNAAIFIVADFGRPPPTVSNLRKDVVAPYAHVVETFEADDNSDPYESRTTLLFFRGRTDRKDDGKDRQQMKDMLSGQKDVVFEAAGISGKGVNESTNGMRLSKFCLHPAGDTPSSCRLFDAIVSHCVPVIVSDKIELPFEDELDYTKFSMFFSREEAKKEGYMLDQLRSVSKARWVEMWGYLKNISHHFEYQYPP…
>S.moellendorffii v1.0|107675
MRRGSIWAPTLLLLLAYLVLHGASNVFYFESRAVVQSIGPAARHLKSSESLIALPVSESRPLRIFMYDLPSKFTYGVVERYLRSRGIARNDKRLRYPGTQHSAEWWLFYDLEQGEDRRLSDASVRVMNPQEADVFYVPFFSSLSLVVGNGKSEDDEDPYSDEDIQEELMAWLEEQESWKKNKGRDHVVICQDPNALKRLRDRLKNTVLLLSDFERFKPDQASLVKDVVLPYTHRIDSYFNENVTLDRDTLLFFMGNRYRKEGGKIRDQLFQVLDVEPDMVMKHGTQSREGRRLAKVGMQTSKFCLHPAGDTPSACRLFDAIVSVCVPVIVSDDIELPFEDELDYSEFAIFVPSINALEPGYLGSYLRSISPDLLKQKQQRLREVRKYFEYEEKGGAVEM…
>S.moellendorffii v1.0|147086
MYELPRKYNFGLFNRDGPAQEIPWKNLSNLPGPHTQGLKKQHSVEYWMTLDLLDEGGREFRAAQRVSDPGEADVFFVPYFASLSFNVFGVSMRDPETEHDKKLQVGMIEYLSKSPWYQRSGGRDHVLVLHHPNAFRFLKDRLNLSLLVVADFGRFPKGVAALHKDVVAPYSHMVPTYNGDDGTDPFEERTTLLFFQGRVKRKDDGVVRTQLAAILENQPRVHFEEGIATNFTVEQAMQGMRSSRFCLHPAGDTPSSCRLFDAIVSHCVPVIVSDKIELPFEDELDYSEFSLFFSVDEAVRPGFLLGALEKFSKRRWMKMWRRLKQVTRHFEYQHPSQRDDAVNMLWSQIHKKVPAMKLAMHRAKRLKIQDWWKCKRL*
>S.moellendorffii v1.0|98362
MASRSCIVKIISFLLVFAISGTILQNSLAWPPRDDESPSKNGDTSDAATIFKPLLLPSTGTTRSASRSLSSSCQIQGLDDRVLKVYMYDLPAEFHFGMLDAAISGRPWPRNISSLPRYPGGLYQQHSPEYWLTADLLSSTDPSSRKSPCSAVRVADPATADIFFVPFFSSLSYNRYCRTGHRFQGGRGCVENDRLEKRLVEFLRGQELWRRNGGADHVIVMHHPNSLMVARSLLKEAMFVVADFGRFSRAVANMRKDIVAPYKHVIPSFARDATTFESRETLLFFQGAIVRKEGGIIRQKLYEILKDSPGVHFVTGNTQKDGIRSATAGMRNAKFCLHLAGDTPSSNRLFDAIASHCVPVIISDEIELPFEDELDYSQFCVFVESDKALRKGFVVRALE…
>P.trichocarpa v4.1|Potri.012G124600.1.p
MIAKLLKTRNPKSPNSSKFPQIMTRKSSLLKQTLILSAFTVLIIYVSFNTFLSYFTTTATAGVSATTTSFFAKQISRENFQEFPVKATGNERKVRVFMHDLPKKFTTGIIENHGLARGYSNLSKVSYPGHQHMGEWYLYSDLSRPESDRVGSPVVKVNDPEEADLFYVPVFSSLSLTVNPVQVGKVPVSDPVYSDEKMQDELVEWLEKQEYWRRNNGRDHVLFAGDPNALYRVLDRVKNAVLLLSDFGRVRSDQGSLVKDVIVPYAHRINVYNGDIGVDERKTLLFFMGNRYRKDGGKIRDMLFQLLEKEEDVLISHGTQSRESRRTATLGMHTSKFCLNPAGDTPSACRLFDSIVSLCVPLIVSDSIELPFEDVIDYRKIAIFVDTESSLKPGYLVKL…
>P.trichocarpa v4.1|Potri.015G124800.1.p
MSERLKIRTPKSPNSSKLPRIMARKSSLLKQTLIFSACTILIIYAFFNTFLSSSTAAATTGISATTSSLFAEQISRENLLEFPEKATENEKKVRVFMYDLPKKFTTGIIENHALARGSSDLSKVSYPGHQHMGEWYMYLDLSRPDLDRVGSPVVKVNDPEEADLFYVPVFSSLSLIVNPARAGTVPGSDPVYSDEKMQEELVEWLEEQEYWRRNNGRDHVVFAGDPNALYRVLDRVKNVVLLLSDFGRVRSDQGSLIKDVIVPYSHRINVYNGDIGVEERKTLLFFMGNRYRKDGGKIRDLLFQMLEKEEDVVIRHGTQSRENRRTATRGMHTSKFCLNPAGDTPSACRLFDSIVSLCVPLIVSDSIELPFEDVIDYRKIAIFVDTESSLKPGYLVRML…
>P.trichocarpa v4.1|Potri.008G034500.1.p
MYGKAIVSLAFIILLLISFSLFIGTVDIRSYFFASPDGAHNLPCTPTHTQSSPSVPLKVYMYDLPRRFNIGMMQWKKGGGDDTPVRTAEELPRWPVNVGVRKQHSVEYWLMASLLGSGGEGEEREAVRVLDPEIAEAYFVPFFSSLSFNTHGRNMTDPETEKDRQLQVDLIDFLQKSKYWQRSGGRDHVIPMTHPNAFRFLRQLVNASILIVADFGRYPKSLSTLSKDVVSPYVHNVDSFKDDDLLDPFESRKTLLFFRGNTVRKDKGKVRAKLEKILAGYDDVRYERSSPTAEAIQASTQGMRSSKFCLHPAGDTPSSCRLFDAIVSHCVPVIVSDLIELPYEDEIDYSQFSIFFSINEAIQPDYLVNQLRRFPKDRWIEMWRQLKKISHHFEFQYPP…
>B.distachyon v3.2|Bradi1g24360.2.p
MWERGRPPPRKPRPSPLILPASALVSPPPPRFVFPRSLFALAARAMPSRRPSPALLLLLALALALLFLLLSPSGPSASRLSHSFASASSSYPASSPLPSPVKIYLYDLPSKFTYGVVRSYMSARAPPGSADAAATLPDEELRYPGHQHSAEWWLFKDLRRRGPRERPVARVDDPAEADLFYVPFFSSLSLVVNPIRPLAAANASVAAAEPAYSDEAMQDELVEWLERQPYWRRHRGRDHVFICQDPNALYRVVDRISNAVLLVSDFGRLRGDQASLVKDVILPYSHRINPFQGDVSIEARPALLFFMGNRYRKEGGKVRDTLFQVLENEGDVIIKHGTQSRVSRRMATQGMHSSKFCLHPAGDTPSACRLFDALVSLCVPVIISDHIELPFEDVIDYSN…
>B.distachyon v3.2|Bradi2g59047.1.p
MMAAPSSRAVAIGGSLLLLLVFALSSTVIYLTSSGPAASPSSILLNLRPAKCPPAPPLRVFMYDLPARFHVAMMTTAANGSGGEGFPAWPPSAGGIRRQHSVEYWMMASLQGGGGEGKFGAREAVRVADPEAAEAFFVPFFSSLSFNVHGRNMTDPDTEADRLLQVELIDVLWKSKYWQRSAGRDHVIPMHHPNAFRFLRDMVNASVLIVADFGRYTQELASLRKDVVAPYVHVVDSFINDDPPDPFEARPTLLFFRGRTVRKAEGKIRAKLAKILKDKDGVRFEDSLATGEGINTSTEGMRSSKFCLHPAGDTPSSCRLFDAIVSHCIPVIVSSRIELPFEDEIDYSEFSLFFSVEEALKPDYLLDQLRQMPKEKWVEMWSKLKNVSSHYEFQYPTRK…
>B.distachyon v3.2|Bradi4g26150.1.p
MTMAPPRARALLLPLAAATVLVASTIFLFAAAAWRGGPSADSGLPVPSTSAGFLSVPVSARVPSVGKGHELSFLDENGLPDDPGSGSVSVSVSAPPRCDPRDAAVRVFLYDLPPEFHFGMLGWAPTGDDGGGAVWPEVSAAPRYPGGLNQQHSVEYWLTLDLLASSSAAGLPCGAAARVADAQDADVVFVPFFASLSYNRHSKPVPPEKVSRDRALQEKLVRYLAARPEWKRSGGADHVIVAHHPNSLLHARSALFPAVFVLSDFGRYHPRVASLEKDLVAPYRHMAKTFVNDTAGFDDRPTLLYFRGAIYRKEGGNIRQELYNMLKDEKDVFFSFGSVQDHGVSKASQGMHSSKFCLNIAGDTPSSNRLFDAIVSHCVPVIISDDIELPYEDVLDYSK…
>B.distachyon v3.2|Bradi1g63740.1.p
MAIASGAMAASASCRSPLVWFFSLAAALFFASWYLLLDSAAAPAALDARRQGPRSASPARKCDPATALLRVFMYDLPLEFHFGLLDWKPGGAAAGGGLWPDVRHGVPEYPGGLNLQHSIEYWLTLDLLASEQGAPTPCNAVRVRDPARADVVFVPFFASLSFNRHSKVVPPARTSEDRALQRRLIEFLAARPEWRRSGGRDHVVLAHHPNGMLDARYKLWPCVFVLCDFGRYPHSVANIDKDVIAPYLHVVGNFFNDSAGYDARPTLLYFQGAIYRKDGGFIRQELYYLLKDEKDVHFSFGSVAGNGIEQSTQGMRASKFCLNIAGDTPSSNRLFDSIVSHCVPIIISDEIELPFEDVLDYSKFCIIVRGVDAVKKGFLINLIKGISRQEWTSMWNKLK…
>B.distachyon v3.2|Bradi3g37030.2.p
MVVERKMQPSPPPEHRRVLRFVTFFALSLLAFSCWALVSSRINRAILIAADADETPLLAGDHGTPLIPAAVPASNNLRISDPAVRETPPLARGRGEGRGEGSSSSSCDADNAQLRVYMYDLPPEFHFGMLGWDAKKAAAAGAWPDVRDTGGVPHYPGGLNLQHSVAYWLTLDILSSTAPGFDGRPCVAVRVTNASQADVFFVPFFASLSYNRHSKLQGKEKMSRNRLLQAELVKYLARQEEWRRWGGKDHLVVPHHPNSMMQARKKLSAAMYVLSDFGRYPPDVANLKKDVVAPYKHVVRSLRDDESPTFDQRPVLAYFQGAIHRKDGGKVRQKLYQLLKDEKDVHFTYGSVRQNGIRRATKGMASSKFCLNIAGDTPSSNRLFDAIVSHCVPVMISDD…
>B.rapaFPsc v1.3|Brara.C01765.1.p
MARKSSLLKRAAIAVVSVIAIYVILNASVSPSLPSSSDLIREEDEQPRAPIHPKVKVYMYDLPNRFTHGIIEQHAIVRGGIKDDVTALKYPGHQHMHEWYLFSDLNRPETDRPGSPITRVLDPADADLFYVPVFSSLSLIVNAGRPVDPGSGYSDEKMQEELVDWLESQEWWRRNKGRDHVIPAGDPNALYRILDRVKNAVLLVADFGRLRPDQGSFVKDVVIPYSHRVNLFTGEIGVESRNTLLFFMGNRYRKDGGKVRDLLFQVLEKEEDVTIKHGTQSRENRRAATKGMHTSKFCLNPAGDTPSACRLFDSIVSLCVPVIVSDSIELPFEDVIDYRKFSIFVEAGVALEPGFLVGMLRKIGTEKVLEYQREMKQVRRYFDYDNPNGAVKEIWRQVS…
>B.rapaFPsc v1.3|Brara.E00926.1.p
MARKSSVLQRAAIAVVSVIAIYAILNASVSRSLPSSSDLPRQLIREEREREAPSPIQPRVKVYMYDLPTRFTHGVIQQHSIVRSGGGGGGLKKPTNDVTALKYPGHQHMHEWYLFSDLNRPESDRSGSPITRVLDPADADLFYVPVFSSLSLIVNAGRPVEPGSGYSDEKMQEGLIDWLERQVWWRRNGGRDHVIPAGDPNALYRILDRVKNAVLLVSDFGRLRPDQGSFVKDVVIPYSHRVNIFTGDIGVESRNTLLFFMGNRYRKDGGKVRDLLFQVLEKEGDVTIKHGTQSRENRRAATKGMHTSKFCLNPAGDTPSACRLFDSIVSLCVPVIVSDSIELPFEDVIDYRKFSIFVEANVALKPGFLVKMLRKIGRKKILEYQREMKTVRRYFDYGN…
>B.rapaFPsc v1.3|Brara.G02574.1.p
MTERISCFMTRYIPRCNQNNKQIGSKSHQFDEEEEMYGKTISIIVLFAFLIASYSIYMGTIDPTPYFSQLGKPSPPCNTTTTTTTRQPLRVFMYDLPRKFNLAMMHPNISDVEPITAENLPSWHQTSGVGRQHSVEYWLMASLLHNEGDEEEKEAVRVLDPELADAFYVPFFSSLSFNTHGKNMTDPDTELDRLLQVELIEYLENSKYWQRSGGRDHVIPMTHPNAFRFLRQRVNASILILVDFGRYPKEIANLDKDVVSPYVHVVESFADDVVVDDGALDPFEARSTLLYFRGNTVRKADGKIRVRLEKLLAGNSDVHYVKSIPTTQNIKVSTEGMRSSKFCLHPAGDTPSSCRLFDAIVSHCIPVIISDKIELPFEDEIDYSEFSVFFSANEALEPD…
>B.rapaFPsc v1.3|Brara.G02264.2.p
MYDLPSEFHFGLLNWHKKGSETWPSVKNVSTVPSYPGGLNRQHSVEYWLTLDLLASETNEVKRPCSTMRVKSATEADIVFVPFFSSLSYNRKSKLSGNETTSVDRLLQERLLEFLKSRDEWKRFGGKDHLIVAHHPNSLLYARNSLGSAMFVLSDFGRYPSSIANLEKDVIAPYVHVVKTVSNNESAPFEKRPVLAYFQGAIYRKDGGTIRQELYNLLKDEKDVHFAFGTVRGNGTKQTGKGMASSKFCLNIAGDTPSSNRLFDSIVSHCVPVIISDQIELPFEDTLDYSGFSVFVHSSEAVKKGFLVNLLRGVTEDQWRKKWERLKEVVRCFEYRFPSQPGDSVDMIWSAVSHKLASLQFDVHRKNRYRRSEGFERSLST*
>B.rapaFPsc v1.3|Brara.B01720.1.p
MYGKTICIIVFFVFLIASYSIYMGTVDPTPYFTQLQSLPRGISCSPCNSSTISPQPLRVFMYDLPRKFNIAMMDPHISDVDPISAKNLPPWPQTSGIKRQHSVEYWLMASLLHNGEGEREAVRVFDPESADAFYVPFFSSLSFNTHGKNMTDPDTEFDRLLQVDLMEYLENSNYWQRSGGRDHVIPMTHPNAFRFLRQQVNASILIVADFGRYPKEMARLDKDVVSPYVHVVESFREDGVSVGVGDGDGDDSTPDPFEARSTLLYFRGNTVRKAEGRIRLKLEKLLAGNSDVHYEKSVATTQNIKVSTEGMRSSKFCLHPAGDTPSSCRLFDAIVSHCIPVIISDKIELPFEDEIDYSEFSVFYSVKEALEPGFILDNLRQFPKEKWLKMWANLKNVSH…
>O.sativa v7.0|LOC_Os07g37960.1
MPSRRPSPLLLLLLALALAFLFLLLSPSAPSASHLSSSLASAAAAVSTPASSPPAPVKIYMYDLPAKFTYGVVRSYMAARARAGAAGAASAIPDDELRYPGHQHSAEWWLFKDLRRRGPLDRPVARVDDPADADLFYVPFFSSLSLVVNPIRPSAAAANASDAAEPAYSDESTQEELLVWLERQPYWRRHQGRDHVFICQDPNALYRVVDRISNAVLLISDFGRLRSEQASLVKDVILPYAHRINSFQGDVGVESRPSLLFFMGNRYRKEGGKVRDTLFQVLENEADVIIKHGAQSRESRRMATRGMHSSKFCLHPAGDTPSACRLFDALVSLCVPVIVSDYIELPFEDVIDYRNISIFVETSKAVQPGFLTSTLRGISSQRILEYQREIKKVKHYFEY…
>O.sativa v7.0|LOC_Os01g69220.1
MASPSSRAVAVGGALLLLLVFAVPTTFLYLTSAPAASSPSLLLNLKPFGARCAPAAAAAPPLRVFMYDLPRRFHVGMMDASASGFPAWPPSAGGIRRQHSVEYWMMASLQGGGGGGNGSSSEEGREAVRVTDPDAAEAFFVPFFSSLSFNVHGRNMTDPETEADRLLQVELMEILWKSKYWQRSAGRDHVIPMHHPNAFRFLRDMVNASILIVADFGRYTKELASLRKDVVAPYVHVVDSFLNDDPPDPFDDRPTLLFFRGRTVRKDEGKIRAKLAKILKGKDGVRFEDSLATGEGIKTSTEGMRSSKFCLHPAGDTPSSCRLFDAIVSHCVPVIVSSRIELPFEDEIDYSEFSLFFSVEEALRPDYLLNQLRQIQKTKWVEIWSKLKNVSHHYEFQNP…
>O.sativa v7.0|LOC_Os12g03100.1
MPPRARTLLMPLAAATLLVASTIFLFAATGARWRPADTGLPVPAADFSAAVLESAVTDTTAAAKELSFVDENGRPDDPASSSAAAARCDPTHAAVRVFMYDLPPEFHFGILGWSPPTDGAADAAMWPDVGSGAAAPRYPGGLNQQHSVEYWLTLDLLSSSSPPCGAAVRVADSRDADVVFVPFFASLSYNRHSRVVPPEKVSRDKELQEKLVRYLMAQPEWKRSGGADHVIVAHHPNSLLHARSVLFPVVFVLSDFGRYHPRVASLEKDVIAPYKHMAKTFVNDSAGFDDRPTLLYFRGAIFRKEGGNIRQELYYMLKDEKDVYFAFGSVQDHGASKASKGMHASKFCLNIAGDTPSSNRLFDAIVSHCVPVIISDDIELPYEDALDYSKFSIFVRSSD…
>O.sativa v7.0|LOC_Os11g03410.1
MPPRARTLLMPLAAATLLVASTIFLFAATGARWRPADTGLPVPAADFSAAVIESAVTDAAAAKEELSFVDENGRPDDPASSSAAAARCDPSHAAVRVFMYDLPPEFHFGLLGWSPPTDGAADAAMWPDVGSGAAAPRYPGGLNQQHSVEYWLTLDLLSSSSPPCGAAVRVADSRDADVVFVPFFASLSYNRHSRVVPPEKVSRDKGLQERLVRYLMAQPEWKRSGGADHVIVAHHPNSLLHARSVLFPAVFVLSDFGRYHPRVASLEKDVIAPYKHMAKTFVNDSAGFDDRPTLLYFRGAIFRKEGGNIRQELHYMLKDEKDVYFAFGSVQDHGASKASQGMHASKFCLNIAGDTPSSNRLFDAIVSHCVPVIISDDIELPYEDALDYSKFSIFVRSSD…
>O.sativa v7.0|LOC_Os08g34020.2
MVAERKMQPSPAAPPAAEHRRRALLRYVVFLAVSLLAFSCWALVSSRIDGAVLAATAGGEHDDHDGIIVRSSTQAEMPARGGNATSRGAVEVGVGTPAAMITRQPSSGETTTTAALAATCDAESALLRVYLYDLPPEFHFGMLGWDGKAAGAAWPDVAGDPRAVPRYPGGLNLQHSVEYWLTLDILSSTTSGDHRRRRPCTAVRVTNASLADVFLVPFFASLSYNRQSKSPHGGHGSGGRSDRQLQGELVRYLARREEWRRWGGADHLVVPHHPNSMMDARRRLSAAMFVLSDFGRYPPDVANLRKDVIAPYKHVVPSLGDGDSPGFEQRPVLAYFQGAIHRKNGGRVRQRLYQLIKDEKDVHFTYGSVRQNGIRRATKGMASSKFCLNIAGDTPSSNR…
>O.sativa v7.0|LOC_Os03g20850.1
MAAAAASASASCRRRPIAWFFAIAALLFFFSWYLLLDSAAVTPEPLLAARGQGLRVGSSGRKCDPATAALRVFMYDLPAEFHFGLLDWEPQGGGGGGGGGVWPDVRGGGVPEYPGGLNLQHSIEYWLTLDLLASEQGAPTPCGAVRVRHAAAADVVFVPFFASLSFNRHSKVVPPARASEDRALQRRLLDYLAARPEWRRSGGRDHVVLAHHPNGMLDARYKLWPCVFVLCDFGRYPPSVAGLDKDVIAPYRHVVPNFANDSAGYDDRPTLLYFQGAIYRKDGGFIRQELYYLLKDEKDVHFSFGSVVGNGIEQATQGMRASKFCLNIAGDTPSSNRLFDSIVSHCVPIIISDEIELPFEDVLDYSKFCIIVRGADAVKKGFLMNLINGISREDWTRMW…
>P.patens v6.1|Pp6c5_8040V6.4
MRGKFWRVIPVRTSVTFAFGKLSQGIGILVSILKQPYSQGQIWPRNVSDIPPYLGGLYKQHSVEYWLTSDLLTSNMADRQSVCTAFRVDNWRSADVIFVPFFASLSYNKFTRAEQRALGEDKNQELQEKLMQFLEKQPAWQASGGVDHVIVIHHPNSGYFMRDHLRKAMFVVADFGRYASDVANIGKDIVAPYKHVVNDFEAEATISYEKRKTLLFFQGAIMRKEGGIIRLQLYKLLNGEPDVHFEGGNTTNSAIRSASEGMQNSKFCLNLAGDTPSSNRLFDAIASHCVPVIISDDIEVPFEDTLNYSTFSIFIKSSDALKSNFIIDLLRGVSREKWTKMWATLKQVEHHFKYQYPTQPDDAVHMTWKAIARKIHKVRLHLNKERRYQWRT*
